# Supplementary material for: Assessing accuracy and specificity of faecal source library for microbial source-tracking, using SourceTracker as case study
Source: Bioinform Adv. 2025 Apr 29;5(1):vbaf103. doi: 10.1093/bioadv/vbaf103 (PMC12092083; doi:10.1093/bioadv/vbaf103)
Supplement: vbaf103_Supplementary_Data [file vbaf103_supplementary_data.zip]

Archive with 1 entries (1 files):
- SourceTracker_source_library_QC_Supplementary materials.docx
